# Supplementary material for: ﻿A new millipede genus and species of the tribe Pachyiulini from the Caucasus (Diplopoda, Julida, Julidae)
Source: Zookeys. 2022 Apr 19;1097:47–63. doi: 10.3897/zookeys.1097.81792 (PMC9042997; doi:10.3897/zookeys.1097.81792)
Supplement: XML Treatment for Bellatoiulus [file zookeys.1097.81792-treatment1.xml]

<!DOCTYPE tp:taxon-treatment
  PUBLIC "-//TaxonX//DTD Taxonomic Treatment Publishing DTD v0 20100105//EN" "tax-treatment-NSO.dtd">
<tp:taxon-treatment xmlns:tp="http://www.plazi.org/taxpub"><tp:treatment-meta><kwd-group><label>Taxon classification</label><kwd>
                  <named-content content-type="kingdom">Animalia</named-content>
                </kwd><kwd>
                  <named-content content-type="order">Julida</named-content>
                </kwd><kwd>
                  <named-content content-type="family">Julidae</named-content>
                </kwd></kwd-group><mixed-citation publication-type="journal"><person-group><name><surname>Evsyukov</surname><given-names>Aleksandr P.</given-names></name><name><surname>Vagalinski</surname><given-names>Boyan</given-names></name><name><surname>Zabiyaka</surname><given-names>Igor Y.</given-names></name><name><surname>Sadyrin</surname><given-names>Evgeniy V.</given-names></name></person-group><article-title>﻿A new millipede genus and species of the tribe <tp:taxon-name><tp:taxon-name-part taxon-name-part-type="tribe">Pachyiulini</tp:taxon-name-part></tp:taxon-name> from the Caucasus (<tp:taxon-name><tp:taxon-name-part taxon-name-part-type="class">Diplopoda</tp:taxon-name-part></tp:taxon-name>, <tp:taxon-name><tp:taxon-name-part taxon-name-part-type="order">Julida</tp:taxon-name-part></tp:taxon-name>, <tp:taxon-name><tp:taxon-name-part taxon-name-part-type="family">Julidae</tp:taxon-name-part></tp:taxon-name>)</article-title><source>Zookeys</source><day>19</day><month>04</month><year>2022</year><volume>1097</volume><fpage>47</fpage><lpage>63</lpage><pub-id pub-id-type="doi">10.3897/zookeys.1097.81792</pub-id></mixed-citation></tp:treatment-meta><tp:nomenclature><label>﻿Genus</label><tp:taxon-name>
                <object-id xmlns:xlink="http://www.w3.org/1999/xlink" content-type="arpha" xlink:type="simple">426253DA-7466-5223-8B59-391E6A320CE4</object-id>
                <tp:taxon-name-part taxon-name-part-type="genus" reg="Bellatoiulus">Bellatoiulus</tp:taxon-name-part>
                <object-id xmlns:xlink="http://www.w3.org/1999/xlink" content-type="zoobank" xlink:type="simple">http://zoobank.org/E87D3EDE-5038-439A-A904-7E0F87BB4546</object-id>
              </tp:taxon-name><tp:taxon-status xmlns:xlink="http://www.w3.org/1999/xlink" xlink:type="simple">gen. nov.</tp:taxon-status></tp:nomenclature><tp:treatment-sec sec-type="type species" id="SECID0EKIAC"><title>Type species.</title><p><italic><tp:taxon-name><tp:taxon-name-part taxon-name-part-type="genus" reg="Bellatoiulus">Bellatoiulus</tp:taxon-name-part><tp:taxon-name-part taxon-name-part-type="species" reg="golovatchi">golovatchi</tp:taxon-name-part></tp:taxon-name></italic> gen. et sp. nov., by present designation.</p></tp:treatment-sec><tp:treatment-sec sec-type="diagnosis" id="SECID0E2IAC"><title>Diagnosis.</title><p>A genus of the julid tribe <tp:taxon-name><tp:taxon-name-part taxon-name-part-type="tribe">Pachyiulini</tp:taxon-name-part></tp:taxon-name>, distinguished from all contribal genera by the unique presence of a lateral process on the opisthomere, as well as by the following combination of gonopodal and external somatic characters: promere with mesal ridge distally extending in a strong process, caudal face without apical denticles/ridges; opisthomere without anterior and caudal lamellae or these being vestigial, mesomeral process well-differentiated, crest-like, solenomere with a deep and narrow apical fovea; ommatidia absent, mandibular stipites in males not expanded, vertigial and metazonal setae present, pre-anal ring with an epiproct.</p></tp:treatment-sec><tp:treatment-sec sec-type="Name" id="SECID0EGJAC"><title>Name.</title><p>Derived from the Latin <italic>bellator</italic> meaning “soldier”, “warrior”, after the remarkably “armed” appearance of the gonopods including the club-like mesal and lateral processes of the promere and the opisthomere, respectively, and the apically serrated mesomeral process; plus <italic><tp:taxon-name><tp:taxon-name-part taxon-name-part-type="genus" reg="Julus">Julus</tp:taxon-name-part></tp:taxon-name></italic>, the type genus of the family <tp:taxon-name><tp:taxon-name-part taxon-name-part-type="family">Julidae</tp:taxon-name-part></tp:taxon-name>. Masculine.</p></tp:treatment-sec></tp:taxon-treatment>
