# Supplementary material for: ﻿A new millipede genus and species of the tribe Pachyiulini from the Caucasus (Diplopoda, Julida, Julidae)
Source: Zookeys. 2022 Apr 19;1097:47–63. doi: 10.3897/zookeys.1097.81792 (PMC9042997; doi:10.3897/zookeys.1097.81792)
Supplement: XML Treatment for Bellatoiulus golovatchi [file zookeys.1097.81792-treatment2.xml]

<!DOCTYPE tp:taxon-treatment
  PUBLIC "-//TaxonX//DTD Taxonomic Treatment Publishing DTD v0 20100105//EN" "tax-treatment-NSO.dtd">
<tp:taxon-treatment xmlns:tp="http://www.plazi.org/taxpub"><tp:treatment-meta><kwd-group><label>Taxon classification</label><kwd>
                  <named-content content-type="kingdom">Animalia</named-content>
                </kwd><kwd>
                  <named-content content-type="order">Julida</named-content>
                </kwd><kwd>
                  <named-content content-type="family">Julidae</named-content>
                </kwd></kwd-group><mixed-citation publication-type="journal"><person-group><name><surname>Evsyukov</surname><given-names>Aleksandr P.</given-names></name><name><surname>Vagalinski</surname><given-names>Boyan</given-names></name><name><surname>Zabiyaka</surname><given-names>Igor Y.</given-names></name><name><surname>Sadyrin</surname><given-names>Evgeniy V.</given-names></name></person-group><article-title>﻿A new millipede genus and species of the tribe <tp:taxon-name><tp:taxon-name-part taxon-name-part-type="tribe">Pachyiulini</tp:taxon-name-part></tp:taxon-name> from the Caucasus (<tp:taxon-name><tp:taxon-name-part taxon-name-part-type="class">Diplopoda</tp:taxon-name-part></tp:taxon-name>, <tp:taxon-name><tp:taxon-name-part taxon-name-part-type="order">Julida</tp:taxon-name-part></tp:taxon-name>, <tp:taxon-name><tp:taxon-name-part taxon-name-part-type="family">Julidae</tp:taxon-name-part></tp:taxon-name>)</article-title><source>Zookeys</source><day>19</day><month>04</month><year>2022</year><volume>1097</volume><fpage>47</fpage><lpage>63</lpage><pub-id pub-id-type="doi">10.3897/zookeys.1097.81792</pub-id></mixed-citation></tp:treatment-meta><tp:nomenclature><label>﻿</label><tp:taxon-name>
                <object-id xmlns:xlink="http://www.w3.org/1999/xlink" content-type="arpha" xlink:type="simple">0D955BFA-370F-5C2D-B82F-8D8EDE4F6E00</object-id>
                <tp:taxon-name-part taxon-name-part-type="genus" reg="Bellatoiulus">Bellatoiulus</tp:taxon-name-part>
                <tp:taxon-name-part taxon-name-part-type="species" reg="golovatchi">golovatchi</tp:taxon-name-part>
                <object-id xmlns:xlink="http://www.w3.org/1999/xlink" content-type="zoobank" xlink:type="simple">http://zoobank.org/A8A39314-2E0B-4E99-A65A-EBB595D16EF2</object-id>
              </tp:taxon-name><tp:taxon-authority>gen. et</tp:taxon-authority><tp:taxon-status xmlns:xlink="http://www.w3.org/1999/xlink" xlink:type="simple">sp. nov.</tp:taxon-status></tp:nomenclature><tp:treatment-sec sec-type="material" id="SECID0EDLAC"><title>Material examined.</title><p><bold><italic>Holotype</italic></bold>: ♂ (unbroken) (<named-content xmlns:xlink="http://www.w3.org/1999/xlink" content-type="dwc:institutional_code" xlink:title="Zoological Museum of the Moscow State University, Russia" xlink:href="http://grbio.org/institution/moscow-state-university" xlink:type="simple">ZMUM</named-content>): Azerbaijan, Drmbon [Heyvalı] ca 30 km WSW of Mardakert [Ağdərə], 800–850 m a.s.l., <italic><tp:taxon-name><tp:taxon-name-part taxon-name-part-type="genus" reg="Quercus">Quercus</tp:taxon-name-part></tp:taxon-name></italic>, <italic><tp:taxon-name><tp:taxon-name-part taxon-name-part-type="genus" reg="Carpinus">Carpinus</tp:taxon-name-part></tp:taxon-name></italic>, <italic><tp:taxon-name><tp:taxon-name-part taxon-name-part-type="genus" reg="Acer">Acer</tp:taxon-name-part></tp:taxon-name></italic>, etc. forest, litter, 1–2.VI.1987, S. Golovatch &amp; K. Eskov leg. <bold><italic>Paratypes</italic></bold>: 1 ♂ (in 3 pieces, with dissected gonopods, leg-pair 2, a mid-body and an end-body leg) , 1 ♀ (in 2 pieces, right vulva dissected) (<named-content xmlns:xlink="http://www.w3.org/1999/xlink" content-type="dwc:institutional_code" xlink:title="National Museum of Natural History, Sofia, Bulgaria" xlink:href="http://grbio.org/institution/national-museum-natural-history-sofia" xlink:type="simple">NMNHS</named-content>), 1 ♂ (in 2 pieces, with dissected leg-pair 2 and a mid-body leg), 1 ♀ (unbroken) (<abbrev xmlns:xlink="http://www.w3.org/1999/xlink" content-type="institution" xlink:title="Natural History Museum of Denmark, Copenhagen, Denmark" id="ABBRID0EQMAC" xlink:type="simple">NHMD</abbrev>), 6 ♂♂ (4 unbroken, 2 in 2 pieces, with dissected gonopods, head, antenna, leg-pairs 1, 2, 3, 8 and a mid-body leg), 42 ♀♀ (30 unbroken, 11 broken in two or more pieces, 1 with dissected vulvae and leg-pair 2), 21 juv. (<named-content xmlns:xlink="http://www.w3.org/1999/xlink" content-type="dwc:institutional_code" xlink:title="Zoological Museum of the Moscow State University, Russia" xlink:href="http://grbio.org/institution/moscow-state-university" xlink:type="simple">ZMUM</named-content>), same collecting data as for holotype.</p></tp:treatment-sec><tp:treatment-sec sec-type="type material" id="SECID0E1MAC"><title>Non-type material:</title><p>7 ♂♂, 12 ♀♀, 2 juv. (<named-content xmlns:xlink="http://www.w3.org/1999/xlink" content-type="dwc:institutional_code" xlink:title="Zoological Museum of the Moscow State University, Russia" xlink:href="http://grbio.org/institution/moscow-state-university" xlink:type="simple">ZMUM</named-content>), Azerbaijan, Nadirkhanly [Nadirxanlı] ca 12 km NE of Kelbajar [Kəlbəcər], 1200 m a.s.l., <italic><tp:taxon-name><tp:taxon-name-part taxon-name-part-type="genus" reg="Fraxinus">Fraxinus</tp:taxon-name-part></tp:taxon-name></italic> &amp; <italic><tp:taxon-name><tp:taxon-name-part taxon-name-part-type="genus" reg="Juglans">Juglans</tp:taxon-name-part></tp:taxon-name></italic> stand, litter, 1.VI.1987, S. Golovatch &amp; K. Eskov leg.; 2 ♂♂ (1 ♂ in 2 pieces, with dissected gonopods), 10 ♀♀, 8 juv. (<named-content xmlns:xlink="http://www.w3.org/1999/xlink" content-type="dwc:institutional_code" xlink:title="Zoological Museum of the Moscow State University, Russia" xlink:href="http://grbio.org/institution/moscow-state-university" xlink:type="simple">ZMUM</named-content>), Azerbaijan, ca 15 km WSW of Mardakert [Ağdərə], 1100 m a.s.l., <italic><tp:taxon-name><tp:taxon-name-part taxon-name-part-type="genus" reg="Quercus">Quercus</tp:taxon-name-part></tp:taxon-name></italic>, <italic><tp:taxon-name><tp:taxon-name-part taxon-name-part-type="genus" reg="Fagus">Fagus</tp:taxon-name-part></tp:taxon-name></italic>, <italic><tp:taxon-name><tp:taxon-name-part taxon-name-part-type="genus" reg="Acer">Acer</tp:taxon-name-part></tp:taxon-name></italic>, etc. forest, litter, 2.VI.1987, S. Golovatch &amp; K. Eskov leg.</p></tp:treatment-sec><tp:treatment-sec sec-type="Cybertypes" id="SECID0ENOAC"><title>Cybertypes:</title><p><ext-link xmlns:xlink="http://www.w3.org/1999/xlink" xlink:href="http://morphobank.org/permalink/?P4180" ext-link-type="uri" xlink:type="simple">http://morphobank.org/permalink/?P4180</ext-link>. Created from the physical ♂ holotype and a ♀ paratype.</p></tp:treatment-sec><tp:treatment-sec sec-type="Name" id="SECID0EYOAC"><title>Name.</title><p>The new species honours our friend and colleague, Prof. Sergei Golovatch (Moscow, Russia), an outstanding myriapodologist and one of the collectors of the material used for the present species description.</p></tp:treatment-sec><tp:treatment-sec sec-type="description" id="SECID0E4OAC"><title>Description.</title><p>Measurements: holotype with <abbrev xmlns:xlink="http://www.w3.org/1999/xlink" xlink:title="body ring formula" id="ABBRID0EDPAC" xlink:type="simple">BRF</abbrev> 45+2+T, L = 12 mm, H = 0.6 mm; paratype and non-type ♂♂ with <abbrev xmlns:xlink="http://www.w3.org/1999/xlink" xlink:title="body ring formula" id="ABBRID0EHPAC" xlink:type="simple">BRF</abbrev> 40–46+1–3+T, L = 10–12 mm, H = 0.5–0.6 mm; paratype and non-type ♀♀ with <abbrev xmlns:xlink="http://www.w3.org/1999/xlink" xlink:title="body ring formula" id="ABBRID0ELPAC" xlink:type="simple">BRF</abbrev> 37–51+1–4+T, L = 9.5–14 mm, H = 0.5–0.7 mm.</p><p>Colouration (Fig. <xref ref-type="fig" rid="F1">1</xref>): completely pallid, gut and defence glands partly visible by transparency (alcohol-fixed material).</p><fig id="F1" position="float" orientation="portrait"><object-id xmlns:xlink="http://www.w3.org/1999/xlink" content-type="doi" xlink:type="simple">10.3897/zookeys.1097.81792.figure1</object-id><object-id xmlns:xlink="http://www.w3.org/1999/xlink" content-type="arpha" xlink:type="simple">4FE39160-98C5-516F-97BD-33B5D94C10FB</object-id><label>Figure 1.</label><caption><p>Habitus of <italic><tp:taxon-name><tp:taxon-name-part taxon-name-part-type="genus" reg="Bellatoiulus">Bellatoiulus</tp:taxon-name-part><tp:taxon-name-part taxon-name-part-type="species" reg="golovatchi">golovatchi</tp:taxon-name-part></tp:taxon-name></italic> gen. et sp. nov. <bold>A</bold> male paratype <bold>B</bold> female paratype (both <named-content xmlns:xlink="http://www.w3.org/1999/xlink" content-type="dwc:institutional_code" xlink:title="Zoological Museum of the Moscow State University, Russia" xlink:href="http://grbio.org/institution/moscow-state-university" xlink:type="simple">ZMUM</named-content>). Scale bars: 1.0 mm.</p></caption><graphic xmlns:xlink="http://www.w3.org/1999/xlink" xlink:href="zookeys-1097-047-g001.jpg" position="float" orientation="portrait" xlink:type="simple" id="oo_674257.jpg"><uri content-type="original_file" xlink:type="simple">https://binary.pensoft.net/fig/674257</uri></graphic></fig><p>Head (Figs <xref ref-type="fig" rid="F2">2A</xref>, <xref ref-type="fig" rid="F1">1</xref>, <xref ref-type="fig" rid="F5">5</xref>, <xref ref-type="fig" rid="F8">8</xref>): ommatidia absent. 2 vertigial, 4 (usually) or 5 (rarely) supralabral and 8–14 labral setae. Antennae (Fig. <xref ref-type="fig" rid="F2">2B</xref>) 1.4–1.7 times as long as head in males, and 1.3–1.4 times in females; antennomeres 2 and 5 subequal in length, somewhat longer than 3 and 4, and much longer than 6; 5 ca 1.6 times as long as broad and ca 1.5 times as broad as 2; the four apical cones relatively small; distal margins of antennomeres 5 and 6 dorsolaterally with several bacilliform sensilla basiconica, those on antennomere 5 of similar size to the apical cones, those on antennomere 6 somewhat finer. Mandibular stipites in males not expanded. Labrum tridentate. Gnathochilarium without peculiarities; proximal part of stipites non-setose, distally with three setae usual for the family, stipital palps normally developed, each bearing a group of extremely small apical sensilla; promentum small, rhomboid, separating lamellae linguales in roughly their proximal third, the latter each bearing three or four setae in a longitudinal row.</p><fig id="F2" position="float" orientation="portrait"><object-id xmlns:xlink="http://www.w3.org/1999/xlink" content-type="doi" xlink:type="simple">10.3897/zookeys.1097.81792.figure2</object-id><object-id xmlns:xlink="http://www.w3.org/1999/xlink" content-type="arpha" xlink:type="simple">9AC02B68-1FE1-5F4B-A151-6FBF6258EFA2</object-id><label>Figure 2.</label><caption><p><italic><tp:taxon-name><tp:taxon-name-part taxon-name-part-type="genus" reg="Bellatoiulus">Bellatoiulus</tp:taxon-name-part><tp:taxon-name-part taxon-name-part-type="species" reg="golovatchi">golovatchi</tp:taxon-name-part></tp:taxon-name></italic> gen. et sp. nov., male paratype (<named-content xmlns:xlink="http://www.w3.org/1999/xlink" content-type="dwc:institutional_code" xlink:title="Zoological Museum of the Moscow State University, Russia" xlink:href="http://grbio.org/institution/moscow-state-university" xlink:type="simple">ZMUM</named-content>). <bold>A</bold> head, ventral view <bold>B</bold> right antenna, lateral view <bold>C</bold> leg pair 1, frontal view <bold>D</bold> right leg 2, frontal view <bold>E</bold> left leg 3, caudal view <bold>F</bold> ozopores in midbody rings, lateral view <bold>G</bold> posterior part of body, lateral view. Abbreviation: <bold><abbrev xmlns:xlink="http://www.w3.org/1999/xlink" xlink:title="adhesive pads" id="ABBRID0EUCAE" xlink:type="simple">ap</abbrev></bold> adhesive pads. Scale bars: 0.1 mm (<bold>A, B, G</bold>); 0.01 mm (<bold>C</bold>); 0.02 mm (<bold>D, E, F</bold>).</p></caption><graphic xmlns:xlink="http://www.w3.org/1999/xlink" xlink:href="zookeys-1097-047-g002.jpg" position="float" orientation="portrait" xlink:type="simple" id="oo_674258.jpg"><uri content-type="original_file" xlink:type="simple">https://binary.pensoft.net/fig/674258</uri></graphic></fig><p>Trunk and legs: collum mostly smooth, with only two or three faint longitudinal grooves just next to posterolateral corner. Body rings (Figs <xref ref-type="fig" rid="F1">1</xref>, <xref ref-type="fig" rid="F2">2F, G</xref>, <xref ref-type="fig" rid="F5">5</xref>, <xref ref-type="fig" rid="F8">8</xref>) slightly to moderately vaulted. Prozonae generally smooth, with sparse, very short and fine, irregular striae. Metazonae with sparse, shallow longitudinal striations, most striae not crossing entire length of metazona; hind margins with a rather dense whorl of erect to somewhat slanting setae, these being 0.12–0.2 times as long as H in males, and 0.1–0.17 times in females. Ozopores (Fig. <xref ref-type="fig" rid="F2">2F</xref>) small, placed behind pro-metazonal suture at ca 1/3–2/5 of metazonal length measured from front to back. Walking legs (Figs <xref ref-type="fig" rid="F2">2D, E</xref>, <xref ref-type="fig" rid="F7">7A</xref>) of moderate length: mid-body legs (Fig. <xref ref-type="fig" rid="F2">2E</xref>) 0.8–0.9 times as long as H in males and 0.7–0.8 times in females. Tarsus of mid-body legs 1.5–1.7 times as long as tibia and ca 3.5 times as long as apical claw. Legs 2 in males with accessory claw, legs 3 and following pairs without; female legs altogether without accessory claw.</p><p>Telson (Fig. <xref ref-type="fig" rid="F2">2G</xref>): Pre-anal ring sparsely covered with long setae. Epiproct short and stout (considerably surpassed by the longest paraproctal setae), straight to slightly bent ventrad, roof-like, ending bluntly without distinct hyaline tip. Hypoproct small, rounded, not protruding behind hind margins of paraprocts in both sexes; ventral surface with a pair of median setae. Paraprocts sparsely to moderately setose, with a row of shorter setae along each paraproct’s caudal margin.</p><p>Male sexual characters: leg-pair 1 (Fig. <xref ref-type="fig" rid="F2">2C</xref>) 3-segmented, typical hooks oriented fronto-mesad; tibial outgrowth slender, tarsal remnant absent. Leg-pair 2 (Fig. <xref ref-type="fig" rid="F2">2D</xref>) slightly thicker than following pairs, ventrally with crested adhesive pads (<bold><abbrev xmlns:xlink="http://www.w3.org/1999/xlink" xlink:title="adhesive pads" id="ABBRID0EWEAE" xlink:type="simple">ap</abbrev></bold>), one each on postfemur and tibia; next several pairs (Fig. <xref ref-type="fig" rid="F2">2E</xref>) with a small femoral pad in addition; the pads gradually diminishing towards end-body, completely disappearing in legs of the last third. Pleurotergum 7 (Fig. <xref ref-type="fig" rid="F3">3A</xref>) ventrally forming well-pronounced, shovel-like lobes originating from the border zone between pro- and metazona, protruding ventrad behind gonopods, not concealing them from lateral view. Penis (Fig. <xref ref-type="fig" rid="F3">3B</xref>) very small, non-sclerotised, set deeply above coxae 2, with a short basal part and rather slender, flattened, completely transparent apical lobes.</p><fig id="F3" position="float" orientation="portrait"><object-id xmlns:xlink="http://www.w3.org/1999/xlink" content-type="doi" xlink:type="simple">10.3897/zookeys.1097.81792.figure3</object-id><object-id xmlns:xlink="http://www.w3.org/1999/xlink" content-type="arpha" xlink:type="simple">C2204CA4-C5CD-5739-92AC-B571D165AC47</object-id><label>Figure 3.</label><caption><p><italic><tp:taxon-name><tp:taxon-name-part taxon-name-part-type="genus" reg="Bellatoiulus">Bellatoiulus</tp:taxon-name-part><tp:taxon-name-part taxon-name-part-type="species" reg="golovatchi">golovatchi</tp:taxon-name-part></tp:taxon-name></italic> gen. et sp. nov., male paratype (<named-content xmlns:xlink="http://www.w3.org/1999/xlink" content-type="dwc:institutional_code" xlink:title="National Museum of Natural History, Sofia, Bulgaria" xlink:href="http://grbio.org/institution/national-museum-natural-history-sofia" xlink:type="simple">NMNHS</named-content>). <bold>A</bold> right ventral edge of pleurotergum 7, ventro-lateral view <bold>B</bold> penis, caudal view <bold>C</bold> left promere, caudal view <bold>D</bold> left opisthomere, lateral, slightly caudal view <bold>E</bold> left opisthomere, mesal view. Abbreviations: <bold><abbrev xmlns:xlink="http://www.w3.org/1999/xlink" xlink:title="basofrontal lobe" id="ABBRID0EJGAE" xlink:type="simple">bl</abbrev></bold> basofrontal lobe <bold><abbrev xmlns:xlink="http://www.w3.org/1999/xlink" xlink:title="narrow apical fovea" id="ABBRID0EOGAE" xlink:type="simple">fo</abbrev></bold> fovea <bold><abbrev xmlns:xlink="http://www.w3.org/1999/xlink" xlink:title="lateral process" id="ABBRID0ETGAE" xlink:type="simple">lp</abbrev></bold> lateral process <bold><abbrev xmlns:xlink="http://www.w3.org/1999/xlink" xlink:title="median groove" id="ABBRID0EYGAE" xlink:type="simple">mg</abbrev></bold> median grove <bold>mp</bold> mesal process <bold><abbrev xmlns:xlink="http://www.w3.org/1999/xlink" xlink:title="mesal ridge" id="ABBRID0E6GAE" xlink:type="simple">mr</abbrev></bold> mesal ridge <bold><abbrev xmlns:xlink="http://www.w3.org/1999/xlink" xlink:title="mesomeral process" id="ABBRID0EEHAE" xlink:type="simple">ms</abbrev></bold> mesomeral process <bold><abbrev xmlns:xlink="http://www.w3.org/1999/xlink" xlink:title="inner canal" id="ABBRID0EJHAE" xlink:type="simple">ic</abbrev></bold> (supposed) inner canal <bold>s</bold> solenomere, <bold><abbrev xmlns:xlink="http://www.w3.org/1999/xlink" xlink:title="sperm canal" id="ABBRID0EQHAE" xlink:type="simple">sc</abbrev></bold> sperm canal. Scale bars: 0.1 mm.</p></caption><graphic xmlns:xlink="http://www.w3.org/1999/xlink" xlink:href="zookeys-1097-047-g003.jpg" position="float" orientation="portrait" xlink:type="simple" id="oo_674259.jpg"><uri content-type="original_file" xlink:type="simple">https://binary.pensoft.net/fig/674259</uri></graphic></fig><p>Gonopods (Figs <xref ref-type="fig" rid="F3">3C–E</xref>, <xref ref-type="fig" rid="F4">4</xref>, <xref ref-type="fig" rid="F6">6</xref>, and <bold>g</bold> in Fig. <xref ref-type="fig" rid="F5">5C, D</xref>): <italic>in situ</italic> protruding from gonopodal sinus with their apical parts. Promere (Fig. <xref ref-type="fig" rid="F3">3C</xref>, and <bold>p</bold> in Figs <xref ref-type="fig" rid="F4">4A–C</xref>, <xref ref-type="fig" rid="F6">6B–E</xref>) rather stout, roughly quadrangular, insignificantly widening distally, with slightly concave mesal margin and gently sigmoid lateral margin, connected in a flat to broadly rounded apical margin; caudal face with a broad median groove (<bold><abbrev xmlns:xlink="http://www.w3.org/1999/xlink" xlink:title="median groove" id="ABBRID0E5IAE" xlink:type="simple">mg</abbrev></bold>), and a broad, not too strongly pronounced mesal ridge (<bold><abbrev xmlns:xlink="http://www.w3.org/1999/xlink" xlink:title="mesal ridge" id="ABBRID0EDJAE" xlink:type="simple">mr</abbrev></bold>) bearing one or two short setae at mid-height, distally extending in a long and straight mesal process (Fig. <xref ref-type="fig" rid="F4">4D</xref>, and <bold>mp</bold> in Figs <xref ref-type="fig" rid="F3">3C</xref>, <xref ref-type="fig" rid="F4">4A–C</xref>, <xref ref-type="fig" rid="F6">6</xref>), with a somewhat clavate apex bearing several blunt teeth on its frontal side. Opisthomere (Figs <xref ref-type="fig" rid="F3">3D, E</xref>, <xref ref-type="fig" rid="F4">4E, F</xref>, and <bold>o</bold> in Figs <xref ref-type="fig" rid="F4">4A, B</xref>, <xref ref-type="fig" rid="F6">6A, C–E</xref>) relatively slender, reaching nearly level to mesal process of promere; frontal face with a broad, massive, microsquamous, basofrontal lobe (<bold><abbrev xmlns:xlink="http://www.w3.org/1999/xlink" xlink:title="basofrontal lobe" id="ABBRID0EMKAE" xlink:type="simple">bl</abbrev></bold>); mesomeral process (<bold><abbrev xmlns:xlink="http://www.w3.org/1999/xlink" xlink:title="mesomeral process" id="ABBRID0ERKAE" xlink:type="simple">ms</abbrev></bold>) originating just distally to the lobe, being strongly flattened, somewhat twisted around its axis, distally widening, apically bearing a group of minute seti- or spiniform filaments; a well-developed club or ping-pong paddle-like lateral process (<bold><abbrev xmlns:xlink="http://www.w3.org/1999/xlink" xlink:title="lateral process" id="ABBRID0EWKAE" xlink:type="simple">lp</abbrev></bold>) with smooth surface, almost reaching level to solenomere; solenomere (<bold>s</bold>) tubular, reaching higher than mesomeral process, distally somewhat bent latero-frontad, with a deep and narrow apical fovea (<bold><abbrev xmlns:xlink="http://www.w3.org/1999/xlink" xlink:title="narrow apical fovea" id="ABBRID0E4KAE" xlink:type="simple">fo</abbrev></bold>), and an (presumably) inner canal (<bold><abbrev xmlns:xlink="http://www.w3.org/1999/xlink" xlink:title="inner canal" id="ABBRID0ECLAE" xlink:type="simple">ic</abbrev></bold>) running vertically right basally to fovea, mesal side with a sperm canal (<bold><abbrev xmlns:xlink="http://www.w3.org/1999/xlink" xlink:title="sperm canal" id="ABBRID0EHLAE" xlink:type="simple">sc</abbrev></bold>), distally somewhat deviating frontad, caudal lamella absent.</p><fig id="F4" position="float" orientation="portrait"><object-id xmlns:xlink="http://www.w3.org/1999/xlink" content-type="doi" xlink:type="simple">10.3897/zookeys.1097.81792.figure4</object-id><object-id xmlns:xlink="http://www.w3.org/1999/xlink" content-type="arpha" xlink:type="simple">5951E5BB-00C0-586A-AFA9-79748FC120E2</object-id><label>Figure 4.</label><caption><p><italic><tp:taxon-name><tp:taxon-name-part taxon-name-part-type="genus" reg="Bellatoiulus">Bellatoiulus</tp:taxon-name-part><tp:taxon-name-part taxon-name-part-type="species" reg="golovatchi">golovatchi</tp:taxon-name-part></tp:taxon-name></italic> gen. et sp. nov., male paratype (<named-content xmlns:xlink="http://www.w3.org/1999/xlink" content-type="dwc:institutional_code" xlink:title="Zoological Museum of the Moscow State University, Russia" xlink:href="http://grbio.org/institution/moscow-state-university" xlink:type="simple">ZMUM</named-content>). <bold>A</bold> left gonopods, mesal view (promere strongly turned mesad) <bold>B</bold> right gonopods, fronto-lateral view <bold>C</bold> left gonopods, frontal view <bold>D</bold> mesal process of right promere, fronto-lateral view <bold>E</bold> end of left opisthomere, meso-frontal view <bold>F</bold> end of right opisthomere, fronto-lateral view. Abbreviations: <bold><abbrev xmlns:xlink="http://www.w3.org/1999/xlink" xlink:title="basofrontal lobe" id="ABBRID0EQMAE" xlink:type="simple">bl</abbrev></bold> basofrontal lobe <bold><abbrev xmlns:xlink="http://www.w3.org/1999/xlink" xlink:title="narrow apical fovea" id="ABBRID0EVMAE" xlink:type="simple">fo</abbrev></bold> apical fovea <bold><abbrev xmlns:xlink="http://www.w3.org/1999/xlink" xlink:title="lateral process" id="ABBRID0E1MAE" xlink:type="simple">lp</abbrev></bold> lateral process <bold><abbrev xmlns:xlink="http://www.w3.org/1999/xlink" xlink:title="median groove" id="ABBRID0E6MAE" xlink:type="simple">mg</abbrev></bold> median groove <bold>mp</bold> mesal process <bold><abbrev xmlns:xlink="http://www.w3.org/1999/xlink" xlink:title="mesal ridge" id="ABBRID0EGNAE" xlink:type="simple">mr</abbrev></bold> mesal ridge <bold><abbrev xmlns:xlink="http://www.w3.org/1999/xlink" xlink:title="mesomeral process" id="ABBRID0ELNAE" xlink:type="simple">ms</abbrev></bold> mesomeral process <bold>o</bold> opisthomere <bold>p</bold> promere <bold>s</bold> solenomere <bold><abbrev xmlns:xlink="http://www.w3.org/1999/xlink" xlink:title="sperm canal" id="ABBRID0EWNAE" xlink:type="simple">sc</abbrev></bold> sperm canal. Scale bars: 0.03 mm (<bold>A, B, F</bold>); 0.02 mm (<bold>C, D, E</bold>).</p></caption><graphic xmlns:xlink="http://www.w3.org/1999/xlink" xlink:href="zookeys-1097-047-g004.jpg" position="float" orientation="portrait" xlink:type="simple" id="oo_674260.jpg"><uri content-type="original_file" xlink:type="simple">https://binary.pensoft.net/fig/674260</uri></graphic></fig><fig id="F5" position="float" orientation="portrait"><object-id xmlns:xlink="http://www.w3.org/1999/xlink" content-type="doi" xlink:type="simple">10.3897/zookeys.1097.81792.figure5</object-id><object-id xmlns:xlink="http://www.w3.org/1999/xlink" content-type="arpha" xlink:type="simple">EFD90F82-5721-511C-B1EE-3825DCE819F0</object-id><label>Figure 5.</label><caption><p><italic><tp:taxon-name><tp:taxon-name-part taxon-name-part-type="genus" reg="Bellatoiulus">Bellatoiulus</tp:taxon-name-part><tp:taxon-name-part taxon-name-part-type="species" reg="golovatchi">golovatchi</tp:taxon-name-part></tp:taxon-name></italic> gen. et sp. nov., male cybertype. <bold>A</bold> habitus, lateral view <bold>B</bold> anterior half of body, lateral view <bold>C</bold> anterior half of body with highlighted gonopods, lateral view <bold>D</bold> anterior body part with highlighted gonopods, ventral view. Abbreviation: <bold>g</bold> gonopods. Images not to scale.</p></caption><graphic xmlns:xlink="http://www.w3.org/1999/xlink" xlink:href="zookeys-1097-047-g005.jpg" position="float" orientation="portrait" xlink:type="simple" id="oo_674261.jpg"><uri content-type="original_file" xlink:type="simple">https://binary.pensoft.net/fig/674261</uri></graphic></fig><fig id="F6" position="float" orientation="portrait"><object-id xmlns:xlink="http://www.w3.org/1999/xlink" content-type="doi" xlink:type="simple">10.3897/zookeys.1097.81792.figure6</object-id><object-id xmlns:xlink="http://www.w3.org/1999/xlink" content-type="arpha" xlink:type="simple">FF971B79-7A56-52B5-BCE7-BBCEFCE25C42</object-id><label>Figure 6.</label><caption><p><italic><tp:taxon-name><tp:taxon-name-part taxon-name-part-type="genus" reg="Bellatoiulus">Bellatoiulus</tp:taxon-name-part><tp:taxon-name-part taxon-name-part-type="species" reg="golovatchi">golovatchi</tp:taxon-name-part></tp:taxon-name></italic> gen. et sp. nov., male cybertype. <bold>A</bold> gonopods, caudal view <bold>B</bold> gonopods, frontal view <bold>C</bold> gonopods, lateral view <bold>D</bold> gonopods, ventral view <bold>E</bold> left gonopod, mesal view. Abbreviations: <bold><abbrev xmlns:xlink="http://www.w3.org/1999/xlink" xlink:title="basofrontal lobe" id="ABBRID0EDQAE" xlink:type="simple">bl</abbrev></bold> basofrontal lobe <bold><abbrev xmlns:xlink="http://www.w3.org/1999/xlink" xlink:title="lateral process" id="ABBRID0EIQAE" xlink:type="simple">lp</abbrev></bold> lateral process <bold>mp</bold> mesal process <bold><abbrev xmlns:xlink="http://www.w3.org/1999/xlink" xlink:title="mesomeral process" id="ABBRID0EPQAE" xlink:type="simple">ms</abbrev></bold> mesomeral process <bold>o</bold> opisthomere <bold>p</bold> promere <bold>s</bold> solenomere. Images not to scale.</p></caption><graphic xmlns:xlink="http://www.w3.org/1999/xlink" xlink:href="zookeys-1097-047-g006.jpg" position="float" orientation="portrait" xlink:type="simple" id="oo_674262.jpg"><uri content-type="original_file" xlink:type="simple">https://binary.pensoft.net/fig/674262</uri></graphic></fig><p>Female sexual characters: leg-pairs 1 (Fig. <xref ref-type="fig" rid="F7">7A</xref>) and 2 only slightly thicker than following legs. Vulva (Figs <xref ref-type="fig" rid="F7">7B–D</xref>, <xref ref-type="fig" rid="F9">9</xref>, and <bold>v</bold> in Fig. <xref ref-type="fig" rid="F8">8C, D</xref>) stout, roughly cylindrical, slightly compressed on sides; bursa (<bold><abbrev xmlns:xlink="http://www.w3.org/1999/xlink" xlink:title="bursa" id="ABBRID0ETRAE" xlink:type="simple">bu</abbrev></bold>) mostly symmetric, median cleft (<bold><abbrev xmlns:xlink="http://www.w3.org/1999/xlink" xlink:title="median cleft" id="ABBRID0EYRAE" xlink:type="simple">mc</abbrev></bold>) positioned on top within a rather deep and narrow median field (<bold><abbrev xmlns:xlink="http://www.w3.org/1999/xlink" xlink:title="narrow median field" id="ABBRID0E4RAE" xlink:type="simple">mf</abbrev></bold>); operculum (<bold><abbrev xmlns:xlink="http://www.w3.org/1999/xlink" xlink:title="operculum" id="ABBRID0ECSAE" xlink:type="simple">op</abbrev></bold>) higher than bursa, ending with two very long, tapering, hyaline protrusions (<bold><abbrev xmlns:xlink="http://www.w3.org/1999/xlink" xlink:title="hyaline protrusions" id="ABBRID0EHSAE" xlink:type="simple">hp</abbrev></bold>); a row of four or five setae on each bursal valve and a group of several setae distally on each side of the operculum; bursal side sclerites non-setose. Receptaculum seminis composed of two nearly straight tubes: a shorter and somewhat thinner posterior one (<bold>pt</bold>), and an anterior one (<bold>at</bold>), slightly widening at bottom.</p><fig id="F7" position="float" orientation="portrait"><object-id xmlns:xlink="http://www.w3.org/1999/xlink" content-type="doi" xlink:type="simple">10.3897/zookeys.1097.81792.figure7</object-id><object-id xmlns:xlink="http://www.w3.org/1999/xlink" content-type="arpha" xlink:type="simple">8142BF4D-B914-5AFC-8A34-0540F45B645E</object-id><label>Figure 7.</label><caption><p><italic><tp:taxon-name><tp:taxon-name-part taxon-name-part-type="genus" reg="Bellatoiulus">Bellatoiulus</tp:taxon-name-part><tp:taxon-name-part taxon-name-part-type="species" reg="golovatchi">golovatchi</tp:taxon-name-part></tp:taxon-name></italic> gen. et sp. nov., female paratypes (<named-content xmlns:xlink="http://www.w3.org/1999/xlink" content-type="dwc:institutional_code" xlink:title="Zoological Museum of the Moscow State University, Russia" xlink:href="http://grbio.org/institution/moscow-state-university" xlink:type="simple">ZMUM</named-content>) <bold>A–C</bold> and <named-content xmlns:xlink="http://www.w3.org/1999/xlink" content-type="dwc:institutional_code" xlink:title="National Museum of Natural History, Sofia, Bulgaria" xlink:href="http://grbio.org/institution/national-museum-natural-history-sofia" xlink:type="simple">NMNHS</named-content><bold>D</bold>). <bold>A</bold> right leg 2, caudal view <bold>B</bold> left vulva, caudal view <bold>C</bold> right vulva, fronto-mesal, slightly apical view <bold>D</bold> right vulva, fronto-mesal view. Abbreviations: <bold>at</bold> anterior tube <bold><abbrev xmlns:xlink="http://www.w3.org/1999/xlink" xlink:title="bursa" id="ABBRID0E2TAE" xlink:type="simple">bu</abbrev></bold> bursa <bold><abbrev xmlns:xlink="http://www.w3.org/1999/xlink" xlink:title="hyaline protrusions" id="ABBRID0EAUAE" xlink:type="simple">hp</abbrev></bold> hyaline protrusions <bold><abbrev xmlns:xlink="http://www.w3.org/1999/xlink" xlink:title="median cleft" id="ABBRID0EFUAE" xlink:type="simple">mc</abbrev></bold> median cleft <bold><abbrev xmlns:xlink="http://www.w3.org/1999/xlink" xlink:title="narrow median field" id="ABBRID0EKUAE" xlink:type="simple">mf</abbrev></bold> median field <bold><abbrev xmlns:xlink="http://www.w3.org/1999/xlink" xlink:title="operculum" id="ABBRID0EPUAE" xlink:type="simple">op</abbrev></bold> operculum <bold>pt</bold> posterior tube. Scale bars: 0.03 mm (<bold>A</bold>); 0.02 mm (<bold>B, C</bold>); 0.1 mm (<bold>D</bold>).</p></caption><graphic xmlns:xlink="http://www.w3.org/1999/xlink" xlink:href="zookeys-1097-047-g007.jpg" position="float" orientation="portrait" xlink:type="simple" id="oo_674263.jpg"><uri content-type="original_file" xlink:type="simple">https://binary.pensoft.net/fig/674263</uri></graphic></fig><fig id="F8" position="float" orientation="portrait"><object-id xmlns:xlink="http://www.w3.org/1999/xlink" content-type="doi" xlink:type="simple">10.3897/zookeys.1097.81792.figure8</object-id><object-id xmlns:xlink="http://www.w3.org/1999/xlink" content-type="arpha" xlink:type="simple">629B1A73-8C27-586A-A4A6-A4DF3650C027</object-id><label>Figure 8.</label><caption><p><italic><tp:taxon-name><tp:taxon-name-part taxon-name-part-type="genus" reg="Bellatoiulus">Bellatoiulus</tp:taxon-name-part><tp:taxon-name-part taxon-name-part-type="species" reg="golovatchi">golovatchi</tp:taxon-name-part></tp:taxon-name></italic> gen. et sp. nov., female cybertype. <bold>A</bold> habitus, lateral view <bold>B</bold> anterior and posterior body parts, ventrolateral and dorso-lateral views, respectively <bold>C</bold> anterior and posterior body parts with highlighted vulvae, lateral views <bold>D</bold> anterior body part with highlighted vulvae, ventral view. Abbreviation: <bold>v</bold> vulvae. Images not to scale.</p></caption><graphic xmlns:xlink="http://www.w3.org/1999/xlink" xlink:href="zookeys-1097-047-g008.jpg" position="float" orientation="portrait" xlink:type="simple" id="oo_674264.jpg"><uri content-type="original_file" xlink:type="simple">https://binary.pensoft.net/fig/674264</uri></graphic></fig><fig id="F9" position="float" orientation="portrait"><object-id xmlns:xlink="http://www.w3.org/1999/xlink" content-type="doi" xlink:type="simple">10.3897/zookeys.1097.81792.figure9</object-id><object-id xmlns:xlink="http://www.w3.org/1999/xlink" content-type="arpha" xlink:type="simple">BC14156B-CACA-5BB8-B8E5-BBD576DF7F28</object-id><label>Figure 9.</label><caption><p><italic><tp:taxon-name><tp:taxon-name-part taxon-name-part-type="genus" reg="Bellatoiulus">Bellatoiulus</tp:taxon-name-part><tp:taxon-name-part taxon-name-part-type="species" reg="golovatchi">golovatchi</tp:taxon-name-part></tp:taxon-name></italic> gen. et sp. nov., female cybertype. <bold>A</bold> vulvae, caudal view <bold>B</bold> vulvae, frontal view <bold>C</bold> vulvae, ventral view <bold>D</bold> vulvae, dorsal view <bold>E</bold> right vulva, lateral view <bold>D</bold> right vulva, mesal view. Abbreviations: <bold><abbrev xmlns:xlink="http://www.w3.org/1999/xlink" xlink:title="bursa" id="ABBRID0ECXAE" xlink:type="simple">bu</abbrev></bold> bursa <bold><abbrev xmlns:xlink="http://www.w3.org/1999/xlink" xlink:title="median cleft" id="ABBRID0EHXAE" xlink:type="simple">mc</abbrev></bold> median cleft <bold><abbrev xmlns:xlink="http://www.w3.org/1999/xlink" xlink:title="narrow median field" id="ABBRID0EMXAE" xlink:type="simple">mf</abbrev></bold> median field <bold><abbrev xmlns:xlink="http://www.w3.org/1999/xlink" xlink:title="operculum" id="ABBRID0ERXAE" xlink:type="simple">op</abbrev></bold> operculum. Images not to scale.</p></caption><graphic xmlns:xlink="http://www.w3.org/1999/xlink" xlink:href="zookeys-1097-047-g009.jpg" position="float" orientation="portrait" xlink:type="simple" id="oo_674265.jpg"><uri content-type="original_file" xlink:type="simple">https://binary.pensoft.net/fig/674265</uri></graphic></fig></tp:treatment-sec></tp:taxon-treatment>
